# Supplementary material for: NFATc1 marks articular cartilage progenitors and negatively determines articular chondrocyte differentiation
Source: eLife. 2023 Feb 15;12:e81569. doi: 10.7554/eLife.81569 (PMC10076019; doi:10.7554/eLife.81569)
Supplement: Figure 5—figure supplement 1—source data 1. [file elife-81569-fig5-figsupp1-data1.zip]

Archive with 9 entries (8 files):
- Fig. S5-source data/
- Fig. S5-source data/.DS_Store
- __MACOSX/Fig. S5-source data/._.DS_Store
- Fig. S5-source data/NFATc1-CRISPR.tif
- __MACOSX/Fig. S5-source data/._NFATc1-CRISPR.tif
- Fig. S5-source data/GAPDH.tif
- __MACOSX/Fig. S5-source data/._GAPDH.tif
- Fig. S5-source data/NFATc1-retroviral caNFATc1.tif
- __MACOSX/Fig. S5-source data/._NFATc1-retroviral caNFATc1.tif
